# Supplementary material for: Audiophonologopedic Telerehabilitation: Advantages and Disadvantages from User Perspectives
Source: Children (Basel). 2024 Aug 31;11(9):1073. doi: 10.3390/children11091073 (PMC11430812; doi:10.3390/children11091073)
Supplement: Supplementary file 1 [file children-11-01073-s001.zip]

Archive with 1 entries (1 files):
- children-3173432-supplementary.pdf
